# Supplementary material for: Single-chain tandem macrocyclic peptides as a scaffold for growth factor and cytokine mimetics
Source: Commun Biol. 2022 Jan 14;5:56. doi: 10.1038/s42003-022-03015-6 (PMC8760323; doi:10.1038/s42003-022-03015-6)
Supplement: Supplementary file 4 — Supplementary Data 1 [file 42003_2022_3015_MOESM4_ESM.xlsx]

## Sheet: Fig. 3
Fig. 3a																							Fig. 3b																							Fig. 3c
Blank subtracted 450 nm absorbance											Normalized absorbance												Response (RLU)											Normalized													Mock
Conc. (M)	rhHGF			aMD4dY-PA22			aMD4dY				Conc. (M)	rhHGF			aMD4dY-PA22			aMD4dY					Conc. (M)	rhHGF			aMD4dY-PA22			aMD4dY				Conc. (M)	rhHGF			aMD4dY-PA22			aMD4dY					Wound at 1 h (μm)	808.938	871.213	813.382
1e-08	0.131333	0.122333	0.117333								1e-08	5.79412	5.39706	5.17647									4.17817e-10	185042	190809	182867								4.17817e-10	4.94157	5.09558	4.88349									Wound at 7 h (μm)	484.628	515.728	457.864
2.5e-09	0.149333	0.150333	0.140333								2.5e-09	6.58824	6.63235	6.19118									1.39272e-10	141300	181176	186372								1.39272e-10	3.77343	4.83833	4.97709									Wound closure (μm)	324.31	355.485	355.518
6.25e-10	0.146333	0.136333	0.132333								6.25e-10	6.45588	6.01471	5.83824									4.64241e-11	105880	143401	143899								4.64241e-11	2.82754	3.82954	3.84284									Closure rate (μm/h)	54.0517	59.2475	59.253
1.5625e-10	0.0963333	0.0883333	0.0843333								1.5625e-10	4.25	3.89706	3.72059									1.50565e-11	58592	70670	96995								1.50565e-11	1.56471	1.88725	2.59026
3.90625e-11	0.0493333	0.0543333	0.0493333								3.90625e-11	2.17647	2.39706	2.17647									5.01882e-12	45806	57428	58080								5.01882e-12	1.22325	1.53362	1.55103
9.76563e-12	0.0333333	0.0303333	0.0283333								9.76563e-12	1.47059	1.33824	1.25
2.44141e-12	0.0313333	0.0293333	0.0253333								2.44141e-12	1.38235	1.29412	1.11765									3.16556e-08				168038	195086	173651					3.16556e-08				4.48747	5.20979	4.63737
																							1.05571e-08				134568	152879	162224					1.05571e-08				3.59366	4.08265	4.33221
1e-07				0.149333	0.151333	0.148333					1e-07				5.89474	5.97368	5.85526						3.51377e-09				81571	103597	104727					3.51377e-09				2.17836	2.76657	2.79675
2.5e-08				0.110333	0.121333	0.120333					2.5e-08				4.35526	4.78947	4.75						1.17126e-09				56955	61955	73122					1.17126e-09				1.52099	1.65452	1.95273
6.25e-09				0.105333	0.111333	0.110333					6.25e-09				4.15789	4.39474	4.35526						3.95695e-10				50389	50759	68239					3.95695e-10				1.34564	1.35553	1.82233
1.5625e-09				0.0593333	0.0613333	0.0563333					1.5625e-09				2.34211	2.42105	2.22368						1.26622e-10				36356	36578	37846					1.26622e-10				0.970891	0.97682	1.01068
3.90625e-10				0.0543333	0.0633333	0.0773333					3.90625e-10				2.14474	2.5	3.05263
9.76562e-11				0.0313333	0.0263333	0.0323333					9.76562e-11				1.23684	1.03947	1.27632						9.63716e-08							37434	45956	44976		9.63716e-08							0.99968	1.22726	1.20109
2.44141e-11				0.0303333	0.0253333	0.0263333					2.44141e-11				1.19737	1	1.03947						3.21399e-08							47046	47144	41639		3.21399e-08							1.25637	1.25899	1.11197
																							1.06972e-08							39263	43144	44296		1.06972e-08							1.04852	1.15217	1.18293
1e-07							0.0153333	0.0193333	0.0143333		1e-07							0.511111	0.644444	0.477778			3.56575e-09							47062	37085	42752		3.56575e-09							1.2568	0.990359	1.1417
2.5e-08							0.0243333	0.0193333	0.0303333		2.5e-08							0.811111	0.644444	1.01111			1.20465e-09							39069	33462	35699		1.20465e-09							1.04334	0.893607	0.953346
6.25e-09							0.0173333	0.0203333	0.0223333		6.25e-09							0.577778	0.677778	0.744444			3.85486e-10							46464	46511	46702		3.85486e-10							1.24083	1.24208	1.24718
1.5625e-09							0.0193333	0.0183333	0.0313333		1.5625e-09							0.644444	0.611111	1.04444			Blank	38498	36394
3.90625e-10							0.0153333	0.0233333	0.0223333		3.90625e-10							0.511111	0.777778	0.744444
9.76562e-11							0.0153333	0.0273333	0.0303333		9.76562e-11							0.511111	0.911111	1.01111
2.44141e-11							0.0123333	0.0233333	0.0183333		2.44141e-11							0.411111	0.777778	0.611111
Mock	0.0243333	0.0233333	0.0203333	0.0243333	0.0233333	0.0283333	0.0263333	0.0323333	0.0313333		Blank	1.07353	1.02941	0.897059	0.960526	0.921053	1.11842	0.877778	1.07778	1.04444
[truncated: 9 more columns]

## Sheet: Fig. 4
Fig. 4a																					Fig. 4b
Raw data (RLU)										Normalized											Colony number
Conc. (M)	rhEPO		EMP-PA8		EMP-PA22		EMP35			Conc. (M)	rhEPO		EMP-PA8		EMP-PA22		EMP35				N	Mock	rhHGF	aMD4dY- PA22
4.66471e-14	3448	3409								4.66471e-14	1.02933	1.01769									1	54.0517	88.8457	104.419
1.86588e-13	4005	3571								1.86588e-13	1.19561	1.06605									2	59.2475	100.748	110.38
7.46354e-13	3192	3577								7.46354e-13	0.952907	1.06784									3	59.253	98.5177	95.5447
2.98542e-12	3774	3471								2.98542e-12	1.12665	1.0362									4	66.6898	94.0632	95.787
1.19417e-11	5621	5287								1.19417e-11	1.67804	1.57833
4.77666e-11	6837	7575								4.77666e-11	2.04105	2.26136
1.91067e-10	10069	9328								1.91067e-10	3.0059	2.78469
7.64266e-10	11368	10995								7.64266e-10	3.39369	3.28233
3.05707e-09	11362	11548								3.05707e-09	3.39189	3.44742
1.22283e-08	10163	11067								1.22283e-08	3.03396	3.30383
1.62589e-13			4144	4837						1.62589e-13			1.23711	1.44399
6.50356e-13			5157	5438						6.50356e-13			1.53952	1.6234
2.60142e-12			4945	5126						2.60142e-12			1.47623	1.53026
1.04057e-11			5385	6499						1.04057e-11			1.60758	1.94015
4.16228e-11			6997	8671						4.16228e-11			2.08881	2.58855
1.66491e-10			8668	9492						1.66491e-10			2.58766	2.83364
6.65964e-10			8159	9272						6.65964e-10			2.4357	2.76797
2.66386e-09			6802	8927						2.66386e-09			2.0306	2.66498
1.06554e-08			9341	10043						1.06554e-08			2.78857	2.99813
4.26217e-08			8814	11147						4.26217e-08			2.63124	3.32771
1.33901e-13					4579	4360				1.33901e-13					1.36697	1.30159
5.35605e-13					5166	4765				5.35605e-13					1.54221	1.42249
2.14242e-12					6396	6660				2.14242e-12					1.9094	1.98821
8.56968e-12					5256	5787				8.56968e-12					1.56907	1.72759
3.42787e-11					5270	6864				3.42787e-11					1.57325	2.04911
1.37115e-10					7477	9916				1.37115e-10					2.23211	2.96022
5.48459e-10					7450	6730				5.48459e-10					2.22405	2.0091
2.19384e-09					10036	11279				2.19384e-09					2.99604	3.36712
8.77535e-09					11354	12181				8.77535e-09					3.38951	3.63639
3.51014e-08					10299	8683				3.51014e-08					3.07456	2.59213
8.68166e-10							5271	4030		8.68166e-10							1.57355	1.20307
3.47267e-09							5167	4676		3.47267e-09							1.5425	1.39593
1.38907e-08							5845	5715		1.38907e-08							1.74491	1.7061
5.55627e-08							6947	7390		5.55627e-08							2.07389	2.20614
2.22251e-07							8304	9411		2.22251e-07							2.47899	2.80946
8.89002e-07							12047	12372		8.89002e-07							3.59639	3.69341
3.55601e-06							12978	11565		3.55601e-06							3.87432	3.4525
1.4224e-05							11820	11086		1.4224e-05							3.52862	3.3095
5.68962e-05							11615	10882		5.68962e-05							3.46742	3.2486
0.000227585							10496	9374		0.000227585							3.13337	2.79842
Blank	12433	11055	10676	10901	2825	2847	10897	9502

## Sheet: Fig. 5
Fig. 5a																								Fig. 5b
pCREB (O.D. 450 nm)								Total CREB (O.D. 450 nm)								Normazlied pCREB/CREB
Concentration (M)	rhTPO			TMP-PA8				Concentration (M)	rhTPO			TMP-PA8				Concentration (M)	rhTPO			TMP-PA8
5.37634e-09	1.158	0.758	0.869					5.37634e-09	1.122	1.122	1.164					5.37634e-09	1.52293	0.996876	1.10162
1.79211e-09	1.124	0.947	1.142					1.79211e-09	1.142	1.13	1.109					1.79211e-09	1.45233	1.23662	1.5195
5.97372e-10	1.031	1.168	1.156					5.97372e-10	1.188	1.147	1.153					5.97372e-10	1.28058	1.5026	1.47943
1.99124e-10	0.924	1.118	1.278					1.99124e-10	1.129	1.161	1.152					1.99124e-10	1.20765	1.42094	1.63698
6.63746e-11	0.98	1.037	1.037					6.63746e-11	1.404	1.166	1.131					6.63746e-11	1.02997	1.31234	1.35295
2.21249e-11	0.937	0.903	0.987					2.21249e-11	1.242	1.168	1.143					2.21249e-11	1.11322	1.1408	1.27419
7.37496e-12	1.02	0.773	0.805					7.37496e-12	1.202	1.225	1.231					7.37496e-12	1.25216	0.931125	0.964945
2.33825e-08				0.971	0.823	0.955		2.33825e-08				1.038	0.943	0.931		2.33825e-08				1.38034	1.28781	1.51362
7.79417e-09				0.967	0.888	1.036		7.79417e-09				1.097	1.023	0.97		7.79417e-09				1.30072	1.28086	1.57599
2.59806e-09				1.12	1.155	1.264		2.59806e-09				1.28	1.089	1.011		2.59806e-09				1.29114	1.56502	1.84485
8.66019e-10				1.177	1.014	1.116		8.66019e-10				1.095	1.079	0.989		8.66019e-10				1.58609	1.3867	1.66507
2.88673e-10				1.128	0.923	0.933		2.88673e-10				1.096	1.086	1.014		2.88673e-10				1.51867	1.25411	1.35771
9.62243e-11				0.942	0.933	0.854		9.62243e-11				1.085	1.092	1.033		9.62243e-11				1.28111	1.26073	1.21989
3.20748e-11				0.846	0.932	0.935		3.20748e-11				1.07	1.079	0.99		3.20748e-11				1.16668	1.27456	1.39361
Blank (n=5)	0.68	0.813	0.739	0.755	0.782			Blank (n=5)	1.415	1.213	1.062	1.031	0.966

## Sheet: Fig. S6
Fig. S6a					Fig. S6b																							Fig. S6c														Fig. S6d
Conc. (M)	Firefly (RLU)	Renilla (RLU)	Normalized F/R			Firefly (RLU)							Renilla (RLU)							Normalized Firefly/Renilla									Firefly (RLU)				Renilla (RLU)				Normalized Firefly/Renilla						Firefly (RLU)		Renilla (RLU)		Normalized F/R
1.25471e-09	184884	85650	8.88388		Dilution	420 nM rhHGF	Empty	aMD4dY-PA8	aMD4dY-PA22	aMD4dY-PA49	aMD4dY-PA100	aMD4dY-PA200	420 nM rhHGF	Empty	aMD4dY-PA8	aMD4dY-PA22	aMD4dY-PA49	aMD4dY-PA100	aMD4dY-PA200	420 nM rhHGF	Empty	aMD4dY-PA8	aMD4dY-PA22	aMD4dY-PA49	aMD4dY-PA100	aMD4dY-PA200		Dilution	420 nM rhHGF	Empty	aMD4dY-GS15	aMD4dY-GS22	420 nM rhHGF	Empty	aMD4dY-GS15	aMD4dY-GS22	420 nM rhHGF	Empty	aMD4dY-GS15	aMD4dY-GS22		Dilution	aMD4dY-PA22	Trimer	aMD4dY-PA22	Trimer	aMD4dY-PA22	Trimer
2.50941e-10	87234	95288	3.76772		10		55862	94752	144678	91246	85848	53868		152000	124611	132734	102292	103512	93096		1.70155	3.5205	5.04652	4.12994	3.83982	2.67899		10		55862	28058	44560		152000	104338	107216		1.70155	1.24505	1.92423		10	144559	147635	40631	39689	4.6947	4.9084
5.01882e-11	24902	85962	1.19223		30		30646	86264	255730	160550	114840	70086		117157	127262	128106	102562	101034	107908		1.21109	3.13836	9.24238	7.24762	5.26256	3.00711		30		30646	37276	75298		117157	97846	92724		1.21109	1.76384	3.75979		30	157531	159050	40188	38378	5.17238	5.46855
1.00376e-11	25424	105026	0.996272		90		21718	133546	278415	198076	128825	73112		128402	112684	99798	86286	91853	103954		0.783105	5.48707	12.9164	10.6283	6.4935	3.25626		90		21718	72104	137870		128402	111620	110996		0.783105	2.99081	5.75088		90	175206	174318	40719	37458	5.6777	6.1407
2.00753e-12	21212	87718	0.99523		270		27038	173666	343692	216940	139251	64144		130644	101175	99664	82950	85524	103894		0.958201	7.94719	15.9662	12.1086	7.53845	2.85849		270		27038	109246	164166		130644	108480	103862		0.958201	4.66259	7.3181		270	48219	116530	33813	37463	6.7559	4.10446
0	17564	72286	1		810		22188	181748	244266	246374	81950	47753		110508	98392	92336	86244	81912	103372		0.9296	8.55227	12.248	13.2263	4.63205	2.1388		810		22188	150348	170035		110508	135102	122466		0.9296	5.15238	6.42828		810	75792	85623	32271	34634	3.09907	3.26218
					1000	174772							81982							9.87018								1000	174772				81982				9.87018					2430	45023	193799	34508	37852	1.72161	1.88172
					2430		22216	131482	237171	145932	67426	32166		113556	118496	128315	83728	93815	103792		0.90579	5.13729	8.55768	8.06959	3.32757	1.43484		2430		22216	127431	209495		113556	150044	141786		0.90579	3.93213	6.84088		Blank 1	22822		30533
					10000	32411							92526							1.62181								10000	32411				92526				1.62181					Blank 2	25829		30850
					Blank	18260							84542															Blank	18260				84542									Blank 3	18781		27265

## Sheet: Fig. S10
Fig. S10a									Fig. S10b
	Cell number (x10^4)			Relative cell growth					WST-8 absorbance (O.D. 450 nm)				Blank subtracted			Normalized
N	Mock	rhHGF	aMD4dY-PA22	Mock	rhHGF	aMD4dY-PA22		N	Blank	Mock	rhHGF	aMD4dY-PA22	Mock	rhHGF	aMD4dY-PA22	Mock	rhHGF	aMD4dY-PA22
1	4.2	9.6	10.2	1	2.28571	2.42857		1	0.308	1.462	1.607	1.578	1.152	1.297	1.268	1.0495	1.1816	1.15518
2	4.5	10.2	10.2	1.07143	2.42857	2.42857		2	0.309	1.33	1.775	1.6	1.02	1.465	1.29	0.929244	1.33465	1.17522
3	3.9	8.7	10.8	0.928571	2.07143	2.57143		3	0.313	1.431	1.679	1.668	1.121	1.369	1.358	1.02126	1.24719	1.23717

## Sheet: Fig. S11
Fig. S11b								Fig. S11d
	Positive (%)								Dot intensity														Background (BG)-subtracted													Normalized by positive control dots											Normalized by non-stimulated (NS) sample
Marker	Mock		rhHGF		aMD4dY-PA22			Sample		PC		IL-6	IL-8	CCL2	ANG	VEGF-A	IGFBP-2	OPG	TIMP-1	TIMP-2		Sample	PC		IL-6	IL-8	CCL2	ANG	VEGF-A	IGFBP-2	OPG	TIMP-1	TIMP-2		Sample	IL-6	IL-8	CCL2	ANG	VEGF-A	IGFBP-2	OPG	TIMP-1	TIMP-2		Sample	IL-6	IL-8	CCL2
CD105	98.698	98.867	98.403	98.363	97.163	98.542			BG	A1	B1	H2	J2	F3	K4	C5	K6	C8	H8	I8			A1	B1	H2	J2	F3	K4	C5	K6	C8	H8	I8			H2	J2	F3	K4	C5	K6	C8	H8	I8			H2	J2	F3
CD73	99.467	99.342	99.567	99.587	99.416	99.502		NS	3679.77	7144.03	7400.23	4429.04	4995.5	3858.96	4308.95	3704.73	5109.56	5576.21	9925.54	5984.64		NS	3464.26	3720.46	749.272	1315.73	179.197	629.186	24.967	1429.8	1896.45	6245.77	2304.87		NS	0.208574	0.366259	0.0498828	0.175145	0.00695002	0.398011	0.52791	1.73862	0.641603		NS	1	1	1
CD90	99.915	99.891	99.927	99.878	99.857	99.76		Mock	3965.39	7931.03	7956.19	38312.1	17406.9	27597.5	6903.55	8945.17	11193.1	32160.7	21502.9	28018		Mock	3965.64	3990.8	34346.7	13441.5	23632.1	2938.16	4979.79	7227.73	28195.3	17537.5	24052.6		Mock	8.63368	3.37878	5.94038	0.738562	1.25176	1.81682	7.08742	4.40839	6.04607		Mock	41.3939	9.22511	119.087
CD34	0.371	0.064	0.16	0.13	0.155	0.031		HGF	3862.27	9102.84	8711.09	39067.7	19091	28936.4	7705.67	8375.97	8569.12	26759.7	22362.7	29023.3		HGF	5240.58	4848.82	35205.4	15228.7	25074.1	3843.41	4513.7	4706.85	22897.5	18500.4	25161		HGF	6.97869	3.01876	4.97039	0.761871	0.894741	0.933029	4.53892	3.6673	4.98762		HGF	33.4591	8.24215	99.6414
CD45	1.203	1.099	1.409	1.405	0.665	1.718		STaMPtide	4113.74	7934.63	7960.71	47578.6	20350	28194	7471.94	8566.27	7694.94	26762.7	24642.6	29076.1		STaMPtide	3820.88	3846.97	43464.8	16236.2	24080.3	3358.2	4452.52	3581.2	22648.9	20528.8	24962.3		STaMPtide	11.3369	4.23488	6.28085	0.875916	1.16135	0.934081	5.9075	5.35451	6.51091		STaMPtide	54.3544	11.5625	125.912
[truncated: 6 more columns]

## Sheet: Fig. S12
Fig. S11
	Total area (μm^2)			Stained area (μm^2)			Stained/Total			Relative migration
N	Mock	rhHGF	aMD4dY-PA22	Mock	rhHGF	aMD4dY-PA22	Mock	rhHGF	aMD4dY-PA22	Mock	rhHGF	aMD4dY-PA22
n1	28362873	26661013	25618386	336959	1050763	1905662	0.0118803	0.039412	0.0743865	0.705155	2.3393	4.41522
n2	30046079	28831797	26768570	655462	1394072	1256153	0.0218152	0.0483519	0.0469264	1.29485	2.86993	2.78532

## Sheet: Fig. S15
Fig. S14a						Fig. S14b
Conc. (M)	Response (RLU)		Normalized			Dilution	Response (RLU)						Normalized
4.66471e-14	4234	3845	1.12681	1.02329			EMP-PA8		EMP-PA22		Empty		EMP-PA8		EMP-PA22		Empty
1.86588e-13	4040	3814	1.07518	1.01504		11534336	4528	5059	5903	4801	3475	2951	1.35144	1.50992	1.80217	1.46573	1.16396	0.988444
7.46354e-13	3795	3919	1.00998	1.04298		2883584	4723	5349	6640	5900	3329	3104	1.40964	1.59648	2.02717	1.80125	1.11506	1.03969
2.98542e-12	4129	4190	1.09887	1.1151		720896	5745	5908	6789	5465	3566	3398	1.71467	1.76332	2.07266	1.66845	1.19444	1.13817
1.19417e-11	5057	4533	1.34584	1.20639		180224	6181	7032	7506	6444	3991	2769	1.8448	2.09879	2.29156	1.96733	1.33679	0.927483
4.77666e-11	6459	5931	1.71896	1.57844		45056	7873	8255	8104	7081	2866	2714	2.3498	2.46381	2.47413	2.16181	0.959973	0.90906
1.91067e-10	8747	8063	2.32788	2.14584		11264	8529	6896	9154	6869	3322	2653	2.54559	2.0582	2.79469	2.09708	1.11271	0.888628
7.64266e-10	9000	10053	2.39521	2.67545		2816	8628	8617	8985	7294	2947	2229	2.57514	2.57185	2.74309	2.22684	0.987104	0.746609
3.05707e-09	8955	8554	2.38323	2.27651		704	9712	8699	7927	8940	3221	2678	2.89867	2.59633	2.42009	2.72935	1.07888	0.897002
1.22283e-08	8887	10432	2.36514	2.77631		176	8268	8164	8649	7842	2768	2804	2.46769	2.43665	2.64051	2.39414	0.927148	0.939206
4.8913e-08	9401	9637	2.50193	2.56474		44	8866	8219	8552	7748	2739	2373	2.64617	2.45307	2.6109	2.36544	0.917434	0.794842
Blank	3950	3565				11	8528	8537	6652	8689	2766	2125	2.54529	2.54798	2.03084	2.65273	0.926478	0.711774
						Blank	3455	3246	3343	3208	3087	2884

## Sheet: Fig. S17
Fig. S16b
Position	Phosphorylation site	Dot intensity						Normalized
		Dot#1			Dot#2			Dot#1			Dot#2
		Mock	rhTPO	TMP-PA8	Mock	rhTPO	TMP-PA8	Mock	rhTPO	TMP-PA8	Mock	rhTPO	TMP-PA8
A5A6	pErk1/2 (T202/Y204/ T185/Y187)	52.638	104.175	92.312	52.837	107.65	93.688	0.998113	1.97535	1.75041	1.00189	2.04124	1.7765
C3C4	pCREB (S133)	70.629	107.835	111.536	68.959	104.392	106.701	1.01196	1.54505	1.59807	0.988036	1.49572	1.5288
D9D10	pSTAT5a (Y694)	8.567	17.289	14.99	9.186	18.495	15.155	0.965133	1.94773	1.68873	1.03487	2.08359	1.70732
E9E10	pSTAT5b (Y699)	8.289	15.309	14.32	8.052	16.392	15.103	1.0145	1.87369	1.75265	0.985497	2.00624	1.84848
F9F10	STAT5a/b (Y694/Y699)	14.194	17.976	19.685	14.258	18.919	21.105	0.997751	1.2636	1.38373	1.00225	1.32989	1.48355
F11F12	STAT3 (S727)	17.948	47.144	34.072	18.196	47.608	32.093	0.993139	2.60868	1.88535	1.00686	2.63435	1.77584

## Sheet: Table S1
Table S1
	aMD4dY			aMD4dY-PA22			EMP35			EMP-PA8			EMP-PA22
N	ka (s-1)	kd (M-1 s-1)	KD (M)	ka (s-1)	kd (M-1 s-1)	KD (M)	ka (s-1)	kd (M-1 s-1)	KD (M)	ka (s-1)	kd (M-1 s-1)	KD (M)	ka (s-1)	kd (M-1 s-1)	KD (M)
1	1032000	0.04005	3.882e-08	452100	0.0006006	1.328e-09	112700	1e-05	8.87311e-11	296200	1e-05	3.3761e-11	726800	1e-05	1.37589e-11
2	903080	0.04966	5.335e-08	442500	0.000382	8.999e-10	67270	1e-05	1.48655e-10	389200	1e-05	2.56937e-11	655300	1e-05	1.52602e-11
3	994400	0.04391	4.415e-08	457400	0.0003891	8.508e-10	7855	1e-05	1.27307e-09	337600	1e-05	2.96209e-11	962500	1e-05	1.03896e-11
Average	976493	0.04454	4.544e-08	450667	0.000457233	1.02623e-09	62608.3	1e-05	5.03487e-10	341000	1e-05	2.96919e-11	781533	1e-05	1.31362e-11
SEM	66299.2	0.00483588	7.35039e-09	7552.7	0.00012421	2.62488e-10	52577.7		6.67156e-10	46593.1		4.03409e-12	160748		2.49428e-12
											*Italicized numbers are out of the measurement range
